# Supplementary material for: Low-Valent Tungsten Catalyzed Carbonylative Synthesis of Benzoates from Aryl Iodides and Alcohols
Source: Molecules. 2024 Nov 10;29(22):5305. doi: 10.3390/molecules29225305 (PMC11596934; doi:10.3390/molecules29225305)
Supplement: Supplementary file 1 [file molecules-29-05305-s001.zip]

Archive with 1 entries (1 files):
- molecules-3274310-supplementary.pdf
